# Supplementary material for: Anti-Rheumatoid Arthritis Pharmacodynamic Substances Screening of Periploca forrestii Schltr.: Component Analyses In Vitro and In Vivo Combined with Multi-Technical Metabolomics
Source: Int J Mol Sci. 2023 Sep 5;24(18):13695. doi: 10.3390/ijms241813695 (PMC10530683; doi:10.3390/ijms241813695)
Supplement: Supplementary file 1 [file ijms-24-13695-s001.zip]

Archive with 1 entries (1 files):
- ijms-2570449-supplementary.pdf
